# Supplementary material for: Studies on Morphological Evolution of Gravure-Printed ZnO Thin Films Induced by Low-Temperature Vapor Post-Treatment
Source: Nanomaterials (Basel). 2024 Dec 13;14(24):2006. doi: 10.3390/nano14242006 (PMC11728543; doi:10.3390/nano14242006)
Supplement: Supplementary file 1 [file nanomaterials-14-02006-s001.zip]

Archive with 1 entries (1 files):
- nanomaterials-3312600-supplementary.pdf
